# Supplementary material for: Aortic perforation following percutaneous coronary intervention in a patient with permanent pacemaker: a case report
Source: Eur Heart J Case Rep. 2025 Jun 24;9(7):ytaf298. doi: 10.1093/ehjcr/ytaf298 (PMC12243536; doi:10.1093/ehjcr/ytaf298)
Supplement: ytaf298_Supplementary_Data [file ytaf298_supplementary_data.zip]

Archive with 7 entries (7 files):
- FigureS1.jpeg
- FigureS2.jpg
- Video S1.mp4
- Video S2.mp4
- Video S3.mp4
- Video S4.mp4
- Video S5.mp4
